# Supplementary material for: Association Between Vaginal Microbiota and Cervical Dysplasia Due to Persistent Human Papillomavirus Infection: A Systematic Review of Evidence from Shotgun Metagenomic Sequencing Studies
Source: Int J Mol Sci. 2025 Apr 30;26(9):4258. doi: 10.3390/ijms26094258 (PMC12072622; doi:10.3390/ijms26094258)
Supplement: Supplementary file 1 [file ijms-26-04258-s001.zip]

Archive with 1 entries (1 files):
- ijms-3549598-supplementary.pdf
